# Supplementary material for: Method of Changing Running Direction of Cheetah-Inspired Quadruped Robot
Source: Sensors (Basel). 2022 Dec 7;22(24):9601. doi: 10.3390/s22249601 (PMC9784248; doi:10.3390/s22249601)
Supplement: Supplementary file 1 [file sensors-22-09601-s001.zip]

Archive with 5 entries (4 files):
- Video S1/
- Video S1/Simulation example 1- axonometric drawing.mp4
- Video S1/Simulation example 1- vertical view.mp4
- Video S1/Simulation example 2- axonometric drawing.mp4
- Video S1/Simulation example 2- vertical view.mp4
